# Supplementary material for: Molecular detection of Anaplasma platys infection in free-roaming dogs and ticks from Kenya and Ivory Coast
Source: Parasit Vectors. 2016 Mar 16;9:157. doi: 10.1186/s13071-016-1443-3 (PMC4794861; doi:10.1186/s13071-016-1443-3)
Supplement: Additional file 1: Figure S1. — klm. Geographic coordinates of collection sites from Ivory Coast. (KML 4 kb) [file 13071_2016_1443_MOESM1_ESM.kml]

<?xml version="1.0" encoding="utf-8" ?>
<kml xmlns="http://www.opengis.net/kml/2.2">
<Document id="root_doc">
<Schema name="Ivory_Coast" id="Ivory_Coast">
	<SimpleField name="loc" type="string"></SimpleField>
	<SimpleField name="count" type="string"></SimpleField>
	<SimpleField name="n" type="float"></SimpleField>
	<SimpleField name="e" type="float"></SimpleField>
	<SimpleField name="nr pr" type="int"></SimpleField>
	<SimpleField name="sp" type="string"></SimpleField>
</Schema>
<Folder><name>Ivory_Coast</name>
  <Placemark>
	<ExtendedData><SchemaData schemaUrl="#Ivory_Coast">
		<SimpleData name="loc">Abidjan-Gonza Ville (gonzagueville?)</SimpleData>
		<SimpleData name="count">Ivory coast</SimpleData>
		<SimpleData name="n">5.247717371</SimpleData>
		<SimpleData name="e">-3.891434669</SimpleData>
		<SimpleData name="nr pr">20</SimpleData>
		<SimpleData name="sp">dog</SimpleData>
	</SchemaData></ExtendedData>
      <Point><coordinates>-3.891434669,5.247717371</coordinates></Point>
  </Placemark>
  <Placemark>
	<ExtendedData><SchemaData schemaUrl="#Ivory_Coast">
		<SimpleData name="loc">Abidjan-Bassam France (grand basam/france)</SimpleData>
		<SimpleData name="count">Ivory coast</SimpleData>
		<SimpleData name="n">5.213528062</SimpleData>
		<SimpleData name="e">-3.756165504</SimpleData>
		<SimpleData name="nr pr">8</SimpleData>
		<SimpleData name="sp">dog</SimpleData>
	</SchemaData></ExtendedData>
      <Point><coordinates>-3.756165504,5.213528062</coordinates></Point>
  </Placemark>
  <Placemark>
	<ExtendedData><SchemaData schemaUrl="#Ivory_Coast">
		<SimpleData name="loc">Bi�bi/Agn�by</SimpleData>
		<SimpleData name="count">Ivory coast</SimpleData>
		<SimpleData name="n">6.067841664</SimpleData>
		<SimpleData name="e">-3.645744324</SimpleData>
		<SimpleData name="nr pr">15</SimpleData>
		<SimpleData name="sp">dog</SimpleData>
	</SchemaData></ExtendedData>
      <Point><coordinates>-3.645744324,6.067841664</coordinates></Point>
  </Placemark>
  <Placemark>
	<ExtendedData><SchemaData schemaUrl="#Ivory_Coast">
		<SimpleData name="loc">Taabo</SimpleData>
		<SimpleData name="count">Ivory coast</SimpleData>
		<SimpleData name="n">6.234117293</SimpleData>
		<SimpleData name="e">-5.143872196</SimpleData>
		<SimpleData name="nr pr">21</SimpleData>
		<SimpleData name="sp">dog</SimpleData>
	</SchemaData></ExtendedData>
      <Point><coordinates>-5.143872196,6.234117293</coordinates></Point>
  </Placemark>
  <Placemark>
	<ExtendedData><SchemaData schemaUrl="#Ivory_Coast">
		<SimpleData name="loc">Taabo</SimpleData>
		<SimpleData name="count">Ivory coast</SimpleData>
		<SimpleData name="n">6.234117293</SimpleData>
		<SimpleData name="e">-5.143872196</SimpleData>
		<SimpleData name="nr pr">7</SimpleData>
		<SimpleData name="sp">cat</SimpleData>
	</SchemaData></ExtendedData>
      <Point><coordinates>-5.143872196,6.234117293</coordinates></Point>
  </Placemark>
  <Placemark>
	<ExtendedData><SchemaData schemaUrl="#Ivory_Coast">
		<SimpleData name="loc">Mgbankagouti</SimpleData>
		<SimpleData name="count">Ivory coast</SimpleData>
		<SimpleData name="n">6.31875</SimpleData>
		<SimpleData name="e">-5.06665</SimpleData>
		<SimpleData name="nr pr">4</SimpleData>
		<SimpleData name="sp">dog</SimpleData>
	</SchemaData></ExtendedData>
      <Point><coordinates>-5.06665,6.31875</coordinates></Point>
  </Placemark>
  <Placemark>
	<ExtendedData><SchemaData schemaUrl="#Ivory_Coast">
		<SimpleData name="loc">Zoukoussi</SimpleData>
		<SimpleData name="count">Ivory coast</SimpleData>
		<SimpleData name="n">6.21782</SimpleData>
		<SimpleData name="e">-5.02492</SimpleData>
		<SimpleData name="nr pr">18</SimpleData>
		<SimpleData name="sp">dog</SimpleData>
	</SchemaData></ExtendedData>
      <Point><coordinates>-5.02492,6.21782</coordinates></Point>
  </Placemark>
  <Placemark>
	<ExtendedData><SchemaData schemaUrl="#Ivory_Coast">
		<SimpleData name="loc">Irobo</SimpleData>
		<SimpleData name="count">Ivory coast</SimpleData>
		<SimpleData name="n">5.282417604</SimpleData>
		<SimpleData name="e">-4.76600647</SimpleData>
		<SimpleData name="nr pr">23</SimpleData>
		<SimpleData name="sp">dog</SimpleData>
	</SchemaData></ExtendedData>
      <Point><coordinates>-4.76600647,5.282417604</coordinates></Point>
  </Placemark>
  <Placemark>
	<ExtendedData><SchemaData schemaUrl="#Ivory_Coast">
		<SimpleData name="loc">Gboyo</SimpleData>
		<SimpleData name="count">Ivory coast</SimpleData>
		<SimpleData name="n">5.23728983</SimpleData>
		<SimpleData name="e">-4.770812988</SimpleData>
		<SimpleData name="nr pr">21</SimpleData>
		<SimpleData name="sp">dog</SimpleData>
	</SchemaData></ExtendedData>
      <Point><coordinates>-4.770812988,5.23728983</coordinates></Point>
  </Placemark>
</Folder>
</Document></kml>
