# Supplementary material for: Molecular detection of Anaplasma platys infection in free-roaming dogs and ticks from Kenya and Ivory Coast
Source: Parasit Vectors. 2016 Mar 16;9:157. doi: 10.1186/s13071-016-1443-3 (PMC4794861; doi:10.1186/s13071-016-1443-3)
Supplement: Additional file 2: Figure S2. — klm.Geographic coordinates of collection sites from Kenya. (KML 1 kb) [file 13071_2016_1443_MOESM2_ESM.kml]

<?xml version="1.0" encoding="utf-8" ?>
<kml xmlns="http://www.opengis.net/kml/2.2">
<Document id="root_doc">
<Schema name="Kenya" id="Kenya">
	<SimpleField name="location" type="string"></SimpleField>
	<SimpleField name="count" type="string"></SimpleField>
	<SimpleField name="n" type="float"></SimpleField>
	<SimpleField name="e" type="float"></SimpleField>
	<SimpleField name="nr pr" type="string"></SimpleField>
	<SimpleField name="sp" type="string"></SimpleField>
</Schema>
<Folder><name>Kenya</name>
  <Placemark>
	<ExtendedData><SchemaData schemaUrl="#Kenya">
		<SimpleData name="location">Pate</SimpleData>
		<SimpleData name="count">kenya</SimpleData>
		<SimpleData name="n">-2.133333</SimpleData>
		<SimpleData name="e">41</SimpleData>
	</SchemaData></ExtendedData>
      <Point><coordinates>41.0,-2.133333</coordinates></Point>
  </Placemark>
  <Placemark>
	<ExtendedData><SchemaData schemaUrl="#Kenya">
		<SimpleData name="location">Mtanga Wanda</SimpleData>
		<SimpleData name="count">kenya</SimpleData>
		<SimpleData name="n">-2.11132173</SimpleData>
		<SimpleData name="e">40.97445</SimpleData>
	</SchemaData></ExtendedData>
      <Point><coordinates>40.97445,-2.11132173</coordinates></Point>
  </Placemark>
  <Placemark>
	<ExtendedData><SchemaData schemaUrl="#Kenya">
		<SimpleData name="location">Kizingitini</SimpleData>
		<SimpleData name="count">kenya</SimpleData>
		<SimpleData name="n">-2.0711205</SimpleData>
		<SimpleData name="e">41.143908</SimpleData>
	</SchemaData></ExtendedData>
      <Point><coordinates>41.143908,-2.0711205</coordinates></Point>
  </Placemark>
  <Placemark>
	<ExtendedData><SchemaData schemaUrl="#Kenya">
		<SimpleData name="location">Matondoni</SimpleData>
		<SimpleData name="count">kenya</SimpleData>
		<SimpleData name="n">-2.2691522</SimpleData>
		<SimpleData name="e">40.83929809</SimpleData>
	</SchemaData></ExtendedData>
      <Point><coordinates>40.83929809,-2.2691522</coordinates></Point>
  </Placemark>
</Folder>
</Document></kml>
